# Supplementary material for: What complete mitochondrial genomes tell us about the evolutionary history of the black soldier fly, Hermetia illucens
Source: BMC Ecol Evol. 2022 Jun 1;22:72. doi: 10.1186/s12862-022-02025-6 (PMC9158166; doi:10.1186/s12862-022-02025-6)
Supplement: Supplementary file 1 — Additional file 1. List of all individuals used during the study. Origin and accession number. [file 12862_2022_2025_MOESM1_ESM.xlsx]

## Sheet: Feuille 1
Database	Country	accession number	Name	haplotype	Continent	Lab	Captive	Wild	Mined	GPS	List of all individuals used during the study. Origin and accession number.
Bold	Australia	GCQT2822	GCQT2822_18_Hermetia_COI_5P_Australia_Queensland	31	Oceania	0	0	0	1
Bold	Australia	LR792227	LR792227_Australia_Queensland_Polly_Creek	35	Oceania	0	0	0	1
Bold	Australia	DIQT070	DIQT070_08_Hermetia_Australia_Queensland	A	Oceania	0	0	0	1
Bold	Australia	DIQT134	DIQT134_08_Hermetia_Australia_Queensland	A	Oceania	0	0	0	1
Bold	Australia	DIQT199	DIQT199_08_Hermetia_Australia_Queensland	A	Oceania	0	0	0	1
Bold	Australia	DIQT690	DIQT690_09_Hermetia_Australia_Queensland	A	Oceania	0	0	0	1
Bold	Australia	GBMNC1277	GBMNC1277_20_Hermetia_Australia_	A	Oceania	0	0	0	1
Bold	Australia	GBMNC1279	GBMNC1279_20_Hermetia_Australia_	A	Oceania	0	0	0	1
Bold	Australia	GBMNC1281	GBMNC1281_20_Hermetia_Australia_	A	Oceania	0	0	0	1
Bold	Australia	GBMNC1292	GBMNC1292_20_Hermetia_Australia_	A	Oceania	0	0	0	1
Bold	Australia	GBMNC1294	GBMNC1294_20_Hermetia_Australia_	A	Oceania	0	0	0	1
Bold	Australia	GBMNC1296	GBMNC1296_20_Hermetia_Australia_	A	Oceania	0	0	0	1
Bold	Australia	GBMNC1314	GBMNC1314_20_Hermetia_Australia_	A	Oceania	0	0	0	1
Bold	Australia	GBMNC1356	GBMNC1356_20_Hermetia_Australia_	A	Oceania	0	0	0	1
Bold	Australia	GBMNC1366	GBMNC1366_20_Hermetia_Australia_	A	Oceania	0	0	0	1
Bold	Australia	GBMNC1367	GBMNC1367_20_Hermetia_Australia_	A	Oceania	0	0	0	1
Bold	Australia	GMAQB475	GMAQB475_17_Hermetia_Australia_Queensland	A	Oceania	0	0	0	1
Bold	Australia	GMAQB476	GMAQB476_17_Hermetia_Australia_Queensland	A	Oceania	0	0	0	1
Bold	Australia	GMAQB477	GMAQB477_17_Hermetia_Australia_Queensland	A	Oceania	0	0	0	1
Bold	Australia	GMAQB478	GMAQB478_17_Hermetia_Australia_Queensland	A	Oceania	0	0	0	1
Bold	Australia	GMAQB479	GMAQB479_17_Hermetia_Australia_Queensland	A	Oceania	0	0	0	1
Bold	Australia	GMAQB480	GMAQB480_17_Hermetia_Australia_Queensland	A	Oceania	0	0	0	1
Bold	Australia	GMAQB481	GMAQB481_17_Hermetia_Australia_Queensland	A	Oceania	0	0	0	1
Bold	Australia	GMAQB482	GMAQB482_17_Hermetia_Australia_Queensland	A	Oceania	0	0	0	1
Bold	Australia	GMAQB483	GMAQB483_17_Hermetia_Australia_Queensland	A	Oceania	0	0	0	1
Bold	Australia	GMAQB484	GMAQB484_17_Hermetia_Australia_Queensland	A	Oceania	0	0	0	1
Bold	Australia	GMAQB485	GMAQB485_17_Hermetia_Australia_Queensland	A	Oceania	0	0	0	1
Bold	Australia	GMAQB486	GMAQB486_17_Hermetia_Australia_Queensland	A	Oceania	0	0	0	1
Bold	Australia	GMAQB487	GMAQB487_17_Hermetia_Australia_Queensland	A	Oceania	0	0	0	1
Bold	Australia	GMAQK868	GMAQK868_17_Hermetia_Australia_Queensland	A	Oceania	0	0	0	1
Bold	Australia	GMAQK869	GMAQK869_17_Hermetia_Australia_Queensland	A	Oceania	0	0	0	1
Bold	Australia	GMAQK874	GMAQK874_17_Hermetia_Australia_Queensland	A	Oceania	0	0	0	1
Bold	Australia	GMAQK878	GMAQK878_17_Hermetia_Australia_Queensland	A	Oceania	0	0	0	1
Bold	Australia	GMAQK880	GMAQK880_17_Hermetia_Australia_Queensland	A	Oceania	0	0	0	1
Bold	Australia	GMAQK882	GMAQK882_17_Hermetia_Australia_Queensland	A	Oceania	0	0	0	1
Bold	Australia	GMAQK883	GMAQK883_17_Hermetia_Australia_Queensland	A	Oceania	0	0	0	1
Bold	Australia	GMAQK884	GMAQK884_17_Hermetia_Australia_Queensland	A	Oceania	0	0	0	1
Bold	Australia	GMAQK885	GMAQK885_17_Hermetia_Australia_Queensland	A	Oceania	0	0	0	1
Bold	Australia	GMAQK886	GMAQK886_17_Hermetia_Australia_Queensland	A	Oceania	0	0	0	1
Bold	Australia	GMAQK887	GMAQK887_17_Hermetia_Australia_Queensland	A	Oceania	0	0	0	1
Bold	Australia	GMAQK888	GMAQK888_17_Hermetia_Australia_Queensland	A	Oceania	0	0	0	1
Bold	Australia	GMAQK889	GMAQK889_17_Hermetia_Australia_Queensland	A	Oceania	0	0	0	1
Bold	Australia	GMAQK890	GMAQK890_17_Hermetia_Australia_Queensland	A	Oceania	0	0	0	1
Bold	Australia	GMAQK891	GMAQK891_17_Hermetia_Australia_Queensland	A	Oceania	0	0	0	1
Bold	Australia	GMAQK892	GMAQK892_17_Hermetia_Australia_Queensland	A	Oceania	0	0	0	1
Bold	Australia	GMAQK893	GMAQK893_17_Hermetia_Australia_Queensland	A	Oceania	0	0	0	1
Bold	Australia	GMAQK895	GMAQK895_17_Hermetia_Australia_Queensland	A	Oceania	0	0	0	1
Bold	Australia	GMAQK896	GMAQK896_17_Hermetia_Australia_Queensland	A	Oceania	0	0	0	1
Bold	Australia	GMAQK897	GMAQK897_17_Hermetia_Australia_Queensland	A	Oceania	0	0	0	1
Bold	Australia	GMAQK899	GMAQK899_17_Hermetia_Australia_Queensland	A	Oceania	0	0	0	1
Bold	Australia	GMAQK901	GMAQK901_17_Hermetia_Australia_Queensland	A	Oceania	0	0	0	1
Bold	Australia	GMAQL936	GMAQL936_17_Hermetia_Australia_Queensland	A	Oceania	0	0	0	1
Bold	Australia	GMAQL938	GMAQL938_17_Hermetia_Australia_Queensland	A	Oceania	0	0	0	1
Bold	Australia	GMAQL942	GMAQL942_17_Hermetia_Australia_Queensland	A	Oceania	0	0	0	1
Bold	Australia	GMQQB248	GMQQB248_18_Hermetia_Australia_Queensland	A	Oceania	0	0	0	1
Bold	Australia	GMQQB249	GMQQB249_18_Hermetia_Australia_Queensland	A	Oceania	0	0	0	1
Bold	Australia	GMQQB250	GMQQB250_18_Hermetia_Australia_Queensland	A	Oceania	0	0	0	1
Bold	Australia	GMQQK014	GMQQK014_18_Hermetia_Australia_Queensland	A	Oceania	0	0	0	1
Bold	Australia	NSWHP4133	NSWHP4133_19_Hermetia_Australia_New_South_Wales	A	Oceania	0	0	0	1
Bold	Australia	NSWHP4134	NSWHP4134_19_Hermetia_Australia_New_South_Wales	A	Oceania	0	0	0	1
Bold	Australia	GBMNC1445	GBMNC1445_20_Hermetia_Australia_	C	Oceania	0	0	0	1
Bold	Australia	GBMNC1446	GBMNC1446_20_Hermetia_Australia_	C	Oceania	0	0	0	1
Bold	Australia	GBMNC1447	GBMNC1447_20_Hermetia_Australia_	C	Oceania	0	0	0	1
Bold	Australia	GBMNC1448	GBMNC1448_20_Hermetia_Australia_	C	Oceania	0	0	0	1
Bold	Australia	GBMNC1449	GBMNC1449_20_Hermetia_Australia_	C	Oceania	0	0	0	1
Bold	Australia	GBMNC1450	GBMNC1450_20_Hermetia_Australia_	C	Oceania	0	0	0	1
Bold	Australia	DIQT119	DIQT119_08_Hermetia_Australia_Queensland	E	Oceania	0	0	0	1
Bold	Australia	DIQT200	DIQT200_08_Hermetia_Australia_Queensland	E	Oceania	0	0	0	1
Bold	Australia	DIQT292	DIQT292_08_Hermetia_Australia_Queensland	E	Oceania	0	0	0	1
Bold	Australia	DIQT808	DIQT808_10_Hermetia_Australia_Queensland	E	Oceania	0	0	0	1
Bold	Australia	GBMNC1278	GBMNC1278_20_Hermetia_Australia_	E	Oceania	0	0	0	1
Bold	Australia	GBMNC1280	GBMNC1280_20_Hermetia_Australia_	E	Oceania	0	0	0	1
Bold	Australia	GBMNC1293	GBMNC1293_20_Hermetia_Australia_	E	Oceania	0	0	0	1
Bold	Australia	GBMNC1295	GBMNC1295_20_Hermetia_Australia_	E	Oceania	0	0	0	1
Bold	Australia	GBMNC1358	GBMNC1358_20_Hermetia_Australia_	E	Oceania	0	0	0	1
NCBI	Australia	LR792225	LR792225_Australia_Queensland_Polly_Creek	A	Oceania	0	0	0	1
NCBI	Australia	LR792253	LR792253_Australia_West_Australia_Perth	A	Oceania	0	0	0	1
NCBI	Australia	LR792255	LR792255_Australia_New_South_Wales_Beaumont_Hills	A	Oceania	0	0	0	1
NCBI	Australia	LR792257	LR792257_Australia_New_South_Wales_Wyoming	A	Oceania	0	0	0	1
NCBI	Australia	LR812706	LR812706_Australia_West_Australia_Perth	A	Oceania	0	0	0	1
NCBI	Australia	LR812708	LR812708_Australia_New_South_Wales_Beaumont_Hills	A	Oceania	0	0	0	1
NCBI	Australia	LR812710	LR812710_Australia_New_South_Wales_Wyoming	A	Oceania	0	0	0	1
NCBI	Australia	HM399363	HM399363_Australia	E	Oceania	0	0	0	1
NCBI	Australia	LR792254	LR792254_Australia_West_Australia_Perth	E	Oceania	0	0	0	1
NCBI	Australia	LR792256	LR792256_Australia_New_South_Wales_Beaumont_Hills	E	Oceania	0	0	0	1
NCBI	Australia	LR812707	LR812707_Australia_West_Australia_Perth	E	Oceania	0	0	0	1
NCBI	Australia	LR812709	LR812709_Australia_New_South_Wales_Beaumont_Hills	E	Oceania	0	0	0	1
Bold	Bangladesh	GMBCF5433	GMBCF5433_15_Hermetia_Bangladesh_Chittagong	A	Asia	0	0	0	1
Bold	Bangladesh	GMBCF5435	GMBCF5435_15_Hermetia_Bangladesh_Chittagong	A	Asia	0	0	0	1
Bold	Bangladesh	GMBCF5436	GMBCF5436_15_Hermetia_Bangladesh_Chittagong	A	Asia	0	0	0	1
Bold	Bangladesh	GMBCF5437	GMBCF5437_15_Hermetia_Bangladesh_Chittagong	A	Asia	0	0	0	1
Bold	Bangladesh	GMBCF5438	GMBCF5438_15_Hermetia_Bangladesh_Chittagong	A	Asia	0	0	0	1
Bold	Bangladesh	GMBCF5439	GMBCF5439_15_Hermetia_Bangladesh_Chittagong	A	Asia	0	0	0	1
Bold	Bangladesh	GMBCF5441	GMBCF5441_15_Hermetia_Bangladesh_Chittagong	A	Asia	0	0	0	1
Bold	Bangladesh	GMBCF5443	GMBCF5443_15_Hermetia_Bangladesh_Chittagong	A	Asia	0	0	0	1
Bold	Bangladesh	GMBCF5446	GMBCF5446_15_Hermetia_Bangladesh_Chittagong	A	Asia	0	0	0	1
Bold	Bangladesh	GMBCF5447	GMBCF5447_15_Hermetia_Bangladesh_Chittagong	A	Asia	0	0	0	1
Bold	Bangladesh	GMBCF5452	GMBCF5452_15_Hermetia_Bangladesh_Chittagong	A	Asia	0	0	0	1
Bold	Bangladesh	GMBCH3831	GMBCH3831_15_Hermetia_Bangladesh_Chittagong	A	Asia	0	0	0	1
Bold	Bangladesh	GMBCI4775	GMBCI4775_15_Hermetia_Bangladesh_Chittagong	A	Asia	0	0	0	1
Bold	Bangladesh	GMBCI4781	GMBCI4781_15_Hermetia_Bangladesh_Chittagong	A	Asia	0	0	0	1
Bold	Bangladesh	GMBCN759	GMBCN759_15_Hermetia_Bangladesh_Chittagong	A	Asia	0	0	0	1
Bold	Bangladesh	GMBCN835	GMBCN835_15_Hermetia_Bangladesh_Chittagong	A	Asia	0	0	0	1
Bold	Bangladesh	GMBCN836	GMBCN836_15_Hermetia_Bangladesh_Chittagong	A	Asia	0	0	0	1
Bold	Bangladesh	GBMNB24896	GBMNB24896_20_Hermetia_Bangladesh_	C	Asia	0	0	0	1
Bold	Bangladesh	GMBCB1658	GMBCB1658_15_Hermetia_Bangladesh_Chittagong	C	Asia	0	0	0	1
Bold	Bangladesh	GMBCF3748	GMBCF3748_15_Hermetia_Bangladesh_Chittagong	C	Asia	0	0	0	1
Bold	Benin	GBMNC1389	GBMNC1389_20_Hermetia_Benin_	G	Africa	0	0	0	1
Bold	Bhutan	GBMNC1341	GBMNC1341_20_Hermetia_Bhutan_	C	Asia	0	0	0	1
NCBI	Bhutan	LR778160	LR778160_Bhutan	C	Asia	0	0	0	1
NCBI	Bhutan	LR778159	LR778159_Bhutan	E	Asia	0	0	0	1
Bold	Bolivia	GBMNC1335	GBMNC1335_20_Hermetia_Bolivia_	A	SouthAmerica	0	0	0	1
NCBI	Bolivia	LR778202	LR778202_Bolivia_La_Paz_Pilon_Lajas_Indigebous_Territory_Park_and_Biosphere_Reserve	4	SouthAmerica	0	0	0	1
NCBI	Bolivia	LR778199	LR778199_Bolivia_La_Paz_Pilon_Lajas_Indigebous_Territory_Park_and_Biosphere_Reserve	6	SouthAmerica	0	0	0	1
NCBI	Bolivia	LR778197	LR778197_Bolivia_La_Paz_Pilon_Lajas_Indigebous_Territory_Park_and_Biosphere_Reserve	8	SouthAmerica	0	0	0	1
NCBI	Bolivia	LR778198	LR778198_Bolivia_La_Paz_Pilon_Lajas_Indigebous_Territory_Park_and_Biosphere_Reserve	9	SouthAmerica	0	0	0	1
NCBI	Bolivia	LR778201	LR778201_Bolivia_La_Paz_Pilon_Lajas_Indigebous_Territory_Park_and_Biosphere_Reserve	13	SouthAmerica	0	0	0	1
NCBI	Bolivia	LR778203	LR778203_Bolivia_La_Paz_Pilon_Lajas_Indigebous_Territory_Park_and_Biosphere_Reserve	14	SouthAmerica	0	0	0	1
NCBI	Bolivia	LR778194	LR778194_Bolivia_La_Paz_Pilon_Lajas_Indigebous_Territory_Park_and_Biosphere_Reserve	15	SouthAmerica	0	0	0	1
NCBI	Bolivia	LR792238	LR792238_Bolivia_La_Paz_Mapiri	15	SouthAmerica	0	0	0	1
NCBI	Bolivia	LR778196	LR778196_Bolivia_La_Paz_Pilon_Lajas_Indigebous_Territory_Park_and_Biosphere_Reserve	19	SouthAmerica	0	0	0	1
NCBI	Bolivia	LR778192	LR778192_Bolivia_La_Paz_Pilon_Lajas_Indigebous_Territory_Park_and_Biosphere_Reserve	21	SouthAmerica	0	0	0	1
NCBI	Bolivia	LR778200	LR778200_Bolivia_La_Paz_Pilon_Lajas_Indigebous_Territory_Park_and_Biosphere_Reserve	22	SouthAmerica	0	0	0	1
NCBI	Bolivia	LR778195	LR778195_Bolivia_La_Paz_Pilon_Lajas_Indigebous_Territory_Park_and_Biosphere_Reserve	A	SouthAmerica	0	0	0	1
NCBI	Bolivia	LR778193	LR778193_Bolivia_La_Paz_Pilon_Lajas_Indigebous_Territory_Park_and_Biosphere_Reserve	H	SouthAmerica	0	0	0	1
NCBI	Brazil	LR778206	LR778206_Brazil_Sao_Paolo_Sao_Paolo	17	SouthAmerica	0	0	0	1
NCBI	Brazil	LR778205	LR778205_Brazil_Amazonas_Amazonas	20	SouthAmerica	0	0	0	1
NCBI	Brazil	LR792235	LR792235_Brazil_Amazonas_unknown	20	SouthAmerica	0	0	0	1
NCBI	Brazil	LR792237	LR792237_Brazil_Sao_Paolo_Ribeirao_Preto	20	SouthAmerica	0	0	0	1
NCBI	Brazil	LR792236	LR792236_Brazil_Sao_Paolo_Ribeirao_Preto	H	SouthAmerica	0	0	0	1
NCBI	Canada	KM928149	KM928149_Canada_Alberta_Elk_Island_NP_Wood_Bison_Trail	E	NorthAmerica	0	0	0	1
NCBI	Canada	KM967419	KM967419_Canada_Alberta_Elk_Island_NP_Wood_Bison_Trail	E	NorthAmerica	0	0	0	1
Bold	China	GBMNC1355	GBMNC1355_20_Hermetia_China_	C	Asia	0	0	0	1
Bold	China	GBMNC1368	GBMNC1368_20_Hermetia_China_	C	Asia	0	0	0	1
Bold	China	GBMNC1451	GBMNC1451_20_Hermetia_China_	C	Asia	0	0	0	1
Bold	China	GBMNC1452	GBMNC1452_20_Hermetia_China_	C	Asia	0	0	0	1
Bold	China	GBMNC1453	GBMNC1453_20_Hermetia_China_	C	Asia	0	0	0	1
Bold	China	GBMNC1454	GBMNC1454_20_Hermetia_China_	C	Asia	0	0	0	1
NCBI	China	NC	NC_035232_CO1_China	C	Asia	0	0	0	1	1 China
Bold	Colombia	GBMNC1326	GBMNC1326_20_Hermetia_Colombia_	2	SouthAmerica	0	0	0	1
NCBI	Colombia	LR778204	LR778204_Colombia_La_Paz_Pilon_Lajas_Indigebous_Territory_Park_and_Biosphere_Reserve	2	SouthAmerica	0	0	0	1
Bold	CostaRica	GBMNC1427	GBMNC1427_20_Hermetia_Costa_Rica_	29	SouthAmerica	0	0	0	1
Bold	CostaRica	JICCX063	JICCX063_16_Hermetia_Costa_Rica_Guanacaste	30	SouthAmerica	0	0	0	1
Bold	CostaRica	JICCY519	JICCY519_16_Hermetia_Costa_Rica_Guanacaste	30	SouthAmerica	0	0	0	1
Bold	CostaRica	JICCY523	JICCY523_16_Hermetia_Costa_Rica_Guanacaste	30	SouthAmerica	0	0	0	1
Bold	CostaRica	JICCY533	JICCY533_16_Hermetia_Costa_Rica_Guanacaste	30	SouthAmerica	0	0	0	1
Bold	CostaRica	JICCY534	JICCY534_16_Hermetia_Costa_Rica_Guanacaste	30	SouthAmerica	0	0	0	1
Bold	CostaRica	JICCY535	JICCY535_16_Hermetia_Costa_Rica_Guanacaste	30	SouthAmerica	0	0	0	1
Bold	CostaRica	JICCY540	JICCY540_16_Hermetia_Costa_Rica_Guanacaste	30	SouthAmerica	0	0	0	1
Bold	CostaRica	JICCY542	JICCY542_16_Hermetia_Costa_Rica_Guanacaste	30	SouthAmerica	0	0	0	1
Bold	CostaRica	JICCY543	JICCY543_16_Hermetia_Costa_Rica_Guanacaste	30	SouthAmerica	0	0	0	1
Bold	CostaRica	JICCY546	JICCY546_16_Hermetia_Costa_Rica_Guanacaste	30	SouthAmerica	0	0	0	1
Bold	CostaRica	JICCY557	JICCY557_16_Hermetia_Costa_Rica_Guanacaste	30	SouthAmerica	0	0	0	1
Bold	CostaRica	JICCY559	JICCY559_16_Hermetia_Costa_Rica_Guanacaste	30	SouthAmerica	0	0	0	1
Bold	France	GBMNC1371	GBMNC1371_20_Hermetia_France_Avignon	C	Europe	0	0	0	1
Bold	France	GBMNC1372	GBMNC1372_20_Hermetia_France_Sele	C	Europe	0	0	0	1
Bold	France	GBMNC1373	GBMNC1373_20_Hermetia_France_NextAlim	C	Europe	0	0	0	1
	France	This study	37b_LaRochelle	1	Europe	1	0	1	0
	France	This study	16b_StMarcellinEnForez	A	Europe	1		1	0
	France	This study	16e_StMarcellinEnForez	A	Europe	1	0	1	0
	France	This study	20a_Lyon	A	Europe	1	0	1	0
	France	This study	20b_Lyon	A	Europe	1		1	0
	France	This study	21b_Montpellier	A	Europe	1	0	1	0
	France	This study	21c_Montpellier	A	Europe	1	0	1	0
	France	This study	21d_Montpellier	A	Europe	1	0	1	0
	France	This study	21e_Montpellier	A	Europe	1		1	0
	France	This study	21f_Montpellier	A	Europe	1		1	0
	France	This study	21g_Montpellier	A	Europe	1		1	0
	France	This study	21h_Montpellier	A	Europe	1		1	0
	France	This study	28b_Lormont	A	Europe	1	0	1	0
	France	This study	28c_Lormont	A	Europe	1		1	0
	France	This study	29b_Lormont	A	Europe	1		1	0
	France	This study	30a_LaForce	A	Europe	1		1	0
	France	This study	30b_LaForce	A	Europe	1		1	0
	France	This study	31a_SaintGeorges	A	Europe	1		1	0
	France	This study	34c_Vincenne	A	Europe	1		1	0
	France	This study	38c_LaRochelle	A	Europe	1	0	1	0
	France	This study	39b_Poitiers	A	Europe	1		1	0
	France	This study	40a_Poitiers	A	Europe	1		1	0
	France	This study	40b_Poitiers	A	Europe	1	0	1	0
	France	This study	40c_Poitiers	A	Europe	1		1	0
	France	This study	41b_Poitiers	A	Europe	1		1	0
	France	This study	42b_Poitiers	A	Europe	1	0	1	0
	France	This study	46b_ValloireSCisse	A	Europe	1	0	1	0
	France	This study	47b_Blois	A	Europe	1	0	1	0
	France	This study	47c_Blois	A	Europe	1	0	1	0
	France	This study	48b_Blois_	A	Europe	1		1	0
	France	This study	50b_Blois	A	Europe	1		1	0
	France	This study	50c_Blois	A	Europe	1		1	0
	France	This study	53a_Corbas	A	Europe	1		1	0
	France	This study	54a_Dardilly	A	Europe	1		1	0
	France	This study	56c_Paris	A	Europe	1	0	1	0
	France	This study	7a_Perigueux	A	Europe	1	0	1	0
	France	This study	7b_Perigueux	A	Europe	1	0	1	0
	France	This study	a11_CO1_Angou	A	Europe	1	0	1	0	55 F - Angoulême
	France	This study	a13_CO1_Trescleoux	A	Europe	1	0	1	0	42 F - Trescleoux
	France	This study	a14_CO1_Dieulefit	A	Europe	1	0	1	0	52 F - Dieule_x001F_t
	France	This study	a29_CO1_7a_Perigueux	A	Europe	1	0	1	0	41 F - Périgueux
	France	This study	a30_CO1_19a_Champagne_Au_Mont	A	Europe	1	0	1	0	28 F - Champagne au Mont D’Or
	France	This study	a31_CO1_20a_Lyon	A	Europe	1	0	1	0	27 F - Lyon
	France	This study	a32_CO1_21a_Montpellier	A	Europe	1	0	1	0	40 F - Montpelliers
	France	This study	a35_CO1_28a_Lormont	A	Europe	1	0	1	0	45 F - Lormont
	France	This study	a36_CO1_29a_Lormont	A	Europe	1	0	1	0	39 F - Lormont
	France	This study	a37_CO1_30a_LaForce	A	Europe	1	0	1	0	38 F - La Force
	France	This study	a38_CO1_StGeorgesLB	A	Europe	1	0	1	0	44 F - St Georges Les Baillargeaux
	France	This study	a41_CO1_35a_Paris	A	Europe	1	0	1	0	37 F - Paris
	France	This study	a43_CO1_38a_LaRochelle	A	Europe	1	0	1	0	51 F - La Rochelle
	France	This study	a44_CO1_39a_Poitiers	A	Europe	1	0	1	0	36 F - Poitiers
	France	This study	a45_CO1_40a_Poitiers	A	Europe	1	0	1	0	43 F - Poitiers
	France	This study	a46_CO1_41a_Poitiers	A	Europe	1	0	1	0	35 F - Poitiers
	France	This study	a47_CO1_42a_Poitiers	A	Europe	1	0	1	0	34 F - Poitiers
	France	This study	a49_CO1_46a_ValloireSurCisse	A	Europe	1	0	1	0	33 F - Valloire Sur Cisse
	France	This study	a50_CO1_47a_Blois	A	Europe	1	0	1	0	32 F - Blois
	France	This study	a51_CO1_48a_Blois	A	Europe	1	0	1	0	30 F - Blois
	France	This study	a53_CO1_50a_Blois	A	Europe	1	0	1	0	31 F - Blois
	France	This study	a54_CO1_16a_StMarcellinEnF	A	Europe	1	0	1	0	26 F - St Marcellin En Forez
	France	This study	a55_CO1_27a_Lormont	A	Europe	1	0	1	0	29 F - Lormont
	France	This study	a56_CO1_38b_LaRochelle	A	Europe	1	0	1	0	25 F - La Rochelle
	France	This study	a57_CO1_56a_Paris	A	Europe	1	0	1	0	24 F - Paris
	France	This study	a58_CO1_37a_LaRochelle	A	Europe	1	0	1	0	23 F - La Rochelle
	France	This study	JAFD810_Dieulefit	A	Europe	1	0	1	0
	France	This study	JAFD810_Trescleoux	A	Europe	1	0	1	0
	France	This study	Ave	B	Europe	1	1		0
	France	This study	a10_CO1_Avi	C	Europe	1	1		0	16 F - Avignon	43.917545 4.864731
	France	This study	a12_CO1_Angou	C	Europe	1		1	0	11 F - Angoulême	45.6454 0.176846
	France	This study	ADF04_illumina_CO1	C	Europe	1	1		0	8 F - Beaufort En Vallée
	France	This study	AOM17_illumina_CO1	C	Europe	1	1		0	10 F - Beaufort En Vallée
	France	This study	JAFD94a_CF	C	Europe	1	1		0
	France	This study	JAMD129Av_Ava	C	Europe	1	1		0
	France	This study	JAMD129Av	C	Europe	1	1		0
	France	This study	Avb	C	Europe	1	1		0
	France	This study	Avc	C	Europe	1	1		0
	France	This study	Avf	C	Europe	1	1		0
	France	This study	Avd	E	Europe	1	1		0
	France	This study	35b_Paris	F	Europe	1		1	0
	France	This study	35d_Paris	F	Europe	1		1	0
	France	This study	56b_Paris	F	Europe	1		1	0
	France	This study	49b_Blois	G	Europe	1		1	0
	France	This study	a52_CO1_49a_Blois	G	Europe	1		1	0	47 F - Blois
	France	This study	34b_Vincennes	I	Europe	1		1	0
	France	This study	a39_CO1_33a_NogentSurMarne	I	Europe	1		1	0	48 F - Nogent Sur Marne
	France	This study	a40_CO1_34a_Vincennes	I	Europe	1		1	0	54 F - Vincennes
	France	This study	43b_Colomiers	J	Europe	1		1	0
	France	This study	a48_CO1_43a_Colomiers	J	Europe	1		1	0	56 F - Colomiers
NCBI	FrenchGuiana	LR792234	LR792234_French_Guiana_Roura_Relais_Patawa	5	SouthAmerica	0	0	0	1
	FrenchGuiana	This study	JAMD511aGuy	H	SouthAmerica	1		1	0
Bold	FrenchPolynesia	SYC1218	SYC1218_14_Hermetia_French_Polynesia_	A	Oceania	0	0	0	1
Bold	FrenchPolynesia	SYC3951	SYC3951_14_Hermetia_French_Polynesia_	A	Oceania	0	0	0	1
NCBI	FrenchPolynesia	KX053393	KX053393_French_Polynesia_moorea_island_gump_station	A	Oceania	0	0	0	1
NCBI	FrenchPolynesia	KX053394	KX053394_French_Polynesia_moorea_island_motu_tiahura	A	Oceania	0	0	0	1
Bold	Gabon	GMGGG033	GMGGG033_17_Hermetia_Gabon_Moyen_Ogooue	G	Africa	0	0	0	1
Bold	Ghana	GBMNC1343	GBMNC1343_20_Hermetia_Ghana_	G	Africa	0	0	0	1
Bold	Ghana	GBMNC1439	GBMNC1439_20_Hermetia_Ghana_	G	Africa	0	0	0	1
Bold	Ghana	GBMNC1440	GBMNC1440_20_Hermetia_Ghana_	G	Africa	0	0	0	1
Bold	Ghana	GBMNC1441	GBMNC1441_20_Hermetia_Ghana_	G	Africa	0	0	0	1
Bold	Ghana	GBMNC1442	GBMNC1442_20_Hermetia_Ghana_	G	Africa	0	0	0	1
Bold	Ghana	GBMNC1443	GBMNC1443_20_Hermetia_Ghana_	G	Africa	0	0	0	1
Bold	Ghana	GBMNC1444	GBMNC1444_20_Hermetia_Ghana_	G	Africa	0	0	0	1
NCBI	Ghana	LR778158	LR778158_Ghana	G	Africa	0	0	0	1
	Ghana	This study	a1_CO1_Gha	C	Africa	1	1		0	17 Ghana
	Ghana	This study	a19_CO1_Gha2	C	Africa	1	1		0	21 Ghana
	Ghana	This study	a2_CO1_Gha	C	Africa	1	1		0	9 Ghana
	Ghana	This study	a20_CO1_Gha2	C	Africa	1	1		0	20 Ghana
	Ghana	This study	a21_CO1_Gha2	C	Africa	1	1		0	12 Ghana
	Ghana	This study	a3_CO1_Gha	C	Africa	1	1		0	13 Ghana
	Ghana	This study	JAFD154bGha	C	Africa	1		1	0
	Guyane	This study	a16_CO1_Guyane	H	SouthAmerica	1		1	0	50 French Guiana
	Guyane	This study	a17_CO1_Guyane	H	SouthAmerica	1		1	0	49 French Guiana
	Guyane	This study	a18_CO1_Guyane	H	SouthAmerica	1		1	0	53 French Guiana
Bold	India	GBDP27981	GBDP27981_19_Hermetia_India_	40	Asia	0	0	0	1
Bold	India	AGIRI258	AGIRI258_17_Hermetia_India_	A	Asia	0	0	0	1
Bold	India	GBDP27980	GBDP27980_19_Hermetia_India_	A	Asia	0	0	0	1
Bold	Indonesia	GBMNC1369	GBMNC1369_20_Hermetia_Indonesia_	C	Asia	0	0	0	1
Bold	Italy	GBMNC1370	GBMNC1370_20_Hermetia_Italy_	F	Europe	0	0	0	1
Bold	Kenya	GBMNC1276	GBMNC1276_20_Hermetia_Kenya_	C	Africa	0	0	0	1
Bold	Kenya	GBMNC1291	GBMNC1291_20_Hermetia_Kenya_	C	Africa	0	0	0	1
Bold	Kenya	GBMNC1428	GBMNC1428_20_Hermetia_Kenya_	C	Africa	0	0	0	1
Bold	Kenya	GBMNC1429	GBMNC1429_20_Hermetia_Kenya_	C	Africa	0	0	0	1
Bold	Kenya	GBMNC1430	GBMNC1430_20_Hermetia_Kenya_	C	Africa	0	0	0	1
Bold	Kenya	GBMNC1431	GBMNC1431_20_Hermetia_Kenya_	C	Africa	0	0	0	1
Bold	Kenya	GBMNC1432	GBMNC1432_20_Hermetia_Kenya_	C	Africa	0	0	0	1
Bold	Kenya	GBMNC1433	GBMNC1433_20_Hermetia_Kenya_	C	Africa	0	0	0	1
NCBI	Kenya	HM381282	HM381282_USA	C	Africa	0	0	0	1
NCBI	Kenya	LR778157	LR778157_Kenya	C	Africa	0	0	0	1
NCBI	Kenya	LR792258	LR792258_Kenya_Nairobi_Nairobi	C	Africa	0	0	0	1
NCBI	Kenya	LR792259	LR792259_Kenya_Nairobi_Nairobi	C	Africa	0	0	0	1
NCBI	Kenya	LR812711	LR812711_Kenya_Nairobi_Nairobi	C	Africa	0	0	0	1
NCBI	Kenya	LR812712	LR812712_Kenya_Nairobi_Nairobi	C	Africa	0	0	0	1
	Kenya	This study	JAMD129KenBon	C	Africa	1		1	0
	Kenya	This study	JLD278aKenIci	C	Africa	1		1	0
	Kenya	This study	JLD278bKenMabu	C	Africa	1	1		0
	Kenya	This study	a25_CO1_KenI	C	Africa	1		1	0	6 Kenya
	Kenya	This study	a26_CO1_KenI	C	Africa	1		1	0	15 Kenya
	Kenya	This study	a27_CO1_KenI	C	Africa	1		1	0	5 Kenya
	Kenya	This study	a28_CO1_KenB	C	Africa	1		1	0	14 Kenya
	Kenya	This study	a7_CO1_KenB	C	Africa	1	1		0	19 Kenya
Bold	Madagascar	GBMNC1346	GBMNC1346_20_Hermetia_Madagascar_	A	Africa	0	0	0	1
Bold	Madagascar	GBMNC1347	GBMNC1347_20_Hermetia_Madagascar_	A	Africa	0	0	0	1
NCBI	Madagascar	LR778154	LR778154_Madagascar	A	Africa	0	0	0	1
NCBI	Madagascar	LR778155	LR778155_Madagascar	A	Africa	0	0	0	1
Bold	Malaysia	GBMNC1364	GBMNC1364_20_Hermetia_Malaysia_	34	Asia	0	0	0	1
Bold	Malaysia	GBMNC1316	GBMNC1316_20_Hermetia_Malaysia_	A	Asia	0	0	0	1
Bold	Malaysia	MBPT075	MBPT075_15_Hermetia_Malaysia_Selangor	A	Asia	0	0	0	1
Bold	Malaysia	GBMNC1348	GBMNC1348_20_Hermetia_Malaysia_	E	Asia	0	0	0	1
NCBI	Malaysia	LR792223	LR792223_Malaysia_Borneo_Sabah_Penampang	A	Asia	0	0	0	1
NCBI	Malaysia	MT908920	MT908920_Malaysia	E	Asia	0	0	0	1
NCBI	Mexico	LR778208	LR778208_Mexico_unknown_unknown	D	SouthAmerica	0	0	0	1
	Mexico	This study	a15_CO1_Mex	D	SouthAmerica	1		1	0	57 Mexico	20.6827778 -88.586111
	Mexico	This study	JAFD810mex	D	SouthAmerica	1		1	0
Bold	Netherlands	GBMNC1434	GBMNC1434_20_Hermetia_Netherlands_	C	Europe	0	0	0	1
Bold	Netherlands	GBMNC1435	GBMNC1435_20_Hermetia_Netherlands_	C	Europe	0	0	0	1
Bold	Netherlands	GBMNC1436	GBMNC1436_20_Hermetia_Netherlands_	C	Europe	0	0	0	1
Bold	Netherlands	GBMNC1437	GBMNC1437_20_Hermetia_Netherlands_	C	Europe	0	0	0	1
Bold	Netherlands	GBMNC1438	GBMNC1438_20_Hermetia_Netherlands_	C	Europe	0	0	0	1
Bold	Nigeria	GBMIN61491	GBMIN61491_17_Hermetia_Nigeria_	C	Africa	0	0	0	1
Bold	Nigeria	GBMNC1411	GBMNC1411_20_Hermetia_Nigeria_	G	Africa	0	0	0	1
Bold	Nigeria	GBMNC1412	GBMNC1412_20_Hermetia_Nigeria_	G	Africa	0	0	0	1
Bold	Nigeria	GBMNC1413	GBMNC1413_20_Hermetia_Nigeria_	G	Africa	0	0	0	1
Bold	Nigeria	GBMNC1414	GBMNC1414_20_Hermetia_Nigeria_	G	Africa	0	0	0	1
Bold	Nigeria	GBMNC1415	GBMNC1415_20_Hermetia_Nigeria_	G	Africa	0	0	0	1
Bold	Nigeria	GBMNC1417	GBMNC1417_20_Hermetia_Nigeria_	G	Africa	0	0	0	1
Bold	Pakistan	MADIP052	MADIP052_10_Hermetia_Pakistan_Azad_Kashmir	E	Asia	0	0	0	1
Bold	Pakistan	MADIP447	MADIP447_11_Hermetia_Pakistan_	E	Asia	0	0	0	1
Bold	Pakistan	MADIP448	MADIP448_11_Hermetia_Pakistan_	E	Asia	0	0	0	1
Bold	Pakistan	MADIP449	MADIP449_11_Hermetia_Pakistan_	E	Asia	0	0	0	1
NCBI	Panama	LR792233	LR792233_Panama_Chiriqui_Boquete	28	SouthAmerica	0	0	0	1
Bold	PapuaNewGuinea	PNGFF145	PNGFF145_11_Hermetia_Papua_New_Guinea_Madang	A	Oceania	0	0	0	1
Bold	PapuaNewGuinea	PNGFF146	PNGFF146_11_Hermetia_Papua_New_Guinea_Madang	A	Oceania	0	0	0	1
Bold	PapuaNewGuinea	PNGFF147	PNGFF147_11_Hermetia_Papua_New_Guinea_Madang	A	Oceania	0	0	0	1
Bold	PapuaNewGuinea	PNGFF148	PNGFF148_11_Hermetia_Papua_New_Guinea_Madang	A	Oceania	0	0	0	1
Bold	PapuaNewGuinea	PNGFF150	PNGFF150_11_Hermetia_Papua_New_Guinea_Madang	A	Oceania	0	0	0	1
Bold	PapuaNewGuinea	PNGFF153	PNGFF153_11_Hermetia_Papua_New_Guinea_Madang	A	Oceania	0	0	0	1
NCBI	PapuaNewGuinea	JN308280	JN308280_Papua_New_Guinea	A	Oceania	0	0	0	1
NCBI	PapuaNewGuinea	JN308281	JN308281_Papua_New_Guinea	A	Oceania	0	0	0	1
NCBI	PapuaNewGuinea	JN308282	JN308282_Papua_New_Guinea	A	Oceania	0	0	0	1
NCBI	PapuaNewGuinea	JN308283	JN308283_Papua_New_Guinea	A	Oceania	0	0	0	1
NCBI	PapuaNewGuinea	JN308284	JN308284_Papua_New_Guinea	A	Oceania	0	0	0	1
NCBI	PapuaNewGuinea	JN308285	JN308285_Papua_New_Guinea	A	Oceania	0	0	0	1
NCBI	PapuaNewGuinea	JN308286	JN308286_Papua_New_Guinea	A	Oceania	0	0	0	1
NCBI	PapuaNewGuinea	JN308287	JN308287_Papua_New_Guinea	A	Oceania	0	0	0	1
Bold	Paraguay	GBMNC1300	GBMNC1300_20_Hermetia_Paraguay_	3	SouthAmerica	0	0	0	1
NCBI	Paraguay	LR792239	LR792239_Paraguay_Amambay_Chacarru	3	SouthAmerica	0	0	0	1
NCBI	Paraguay	LR792240	LR792240_Paraguay_Amambay_Chacarru	12	SouthAmerica	0	0	0	1
NCBI	Paraguay	LR792241	LR792241_Paraguay_Amambay_Chacarru	H	SouthAmerica	0	0	0	1
NCBI	Peru	LR792231	LR792231_Peru_Loreto_San_Juan_de_Pamplona	7	SouthAmerica	0	0	0	1
NCBI	Peru	LR792232	LR792232_Peru_Loreto_San_Juan_de_Pamplona	10	SouthAmerica	0	0	0	1
NCBI	Peru	LR778212	LR778212_Peru_El_Ingenio_unknown	11	SouthAmerica	0	0	0	1
NCBI	Peru	LR778213	LR778213_Peru_El_Ingenio_unknown	16	SouthAmerica	0	0	0	1
NCBI	Peru	LR792230	LR792230_Peru_Madre_de_Dios_Rio	18	SouthAmerica	0	0	0	1
Bold	Poland	GBMNC1354	GBMNC1354_20_Hermetia_Poland_	F	Europe	0	0	0	1
Bold	Portugal	IBIDP012	IBIDP012_19_Hermetia_Portugal_Porto	C	Europe	0	0	0	1
Bold	Portugal	IBIDP032	IBIDP032_19_Hermetia_Portugal_	C	Europe	0	0	0	1
Bold	Portugal	IBIDP106	IBIDP106_19_Hermetia_Portugal_Braganca	C	Europe	0	0	0	1
Bold	Portugal	IBIDP088	IBIDP088_19_Hermetia_Portugal_Braga	G	Europe	0	0	0	1
NCBI	Portugal	MN868749	MN868749_Portugal_Porto_Vila_Nova_de_Gaia_Parque_das_Tilias__Seixezelo	C	Europe	0	0	0	1
NCBI	Portugal	MN868766	MN868766_Portugal_Braganca_Alfandega_da_Fe_Alfandega_da_Fe	C	Europe	0	0	0	1
NCBI	Portugal	MN868787	MN868787_Portugal	C	Europe	0	0	0	1
NCBI	Portugal	MN868751	MN868751_Portugal_Braga_Barcelos_Gilmonde	G	Europe	0	0	0	1
Bold	Reunion	GBMNC1388	GBMNC1388_20_Hermetia_Reunion_	A	Africa	0	0	0	1
NCBI	Russia	KY817115	KY817115_Russia	C	Europe	0	0	0	1
NCBI	Samoa	LR792226	LR792226_USA_Oceania_American_Samoa	E	Oceania	0	0	0	1
Bold	Singapore	GBMNC1365	GBMNC1365_20_Hermetia_Singapore_	A	Asia	0	0	0	1
Bold	Singapore	GBMNC1379	GBMNC1379_20_Hermetia_Singapore_	A	Asia	0	0	0	1
Bold	Singapore	GBMNC1381	GBMNC1381_20_Hermetia_Singapore_	A	Asia	0	0	0	1
Bold	Singapore	GBMNC1350	GBMNC1350_20_Hermetia_Singapore_	E	Asia	0	0	0	1
Bold	Singapore	GBMNC1357	GBMNC1357_20_Hermetia_Singapore_	E	Asia	0	0	0	1
Bold	Singapore	GBMNC1378	GBMNC1378_20_Hermetia_Singapore_	E	Asia	0	0	0	1
Bold	Singapore	GBMNC1380	GBMNC1380_20_Hermetia_Singapore_	E	Asia	0	0	0	1
Bold	SouthAfrica	GBMNC1268	GBMNC1268_20_Hermetia_South_Africa_	C	Africa	0	0	0	1
Bold	SouthAfrica	GBMNC1271	GBMNC1271_20_Hermetia_South_Africa_	C	Africa	0	0	0	1
Bold	SouthAfrica	GBMNC1283	GBMNC1283_20_Hermetia_South_Africa_	C	Africa	0	0	0	1
Bold	SouthAfrica	GBMNC1286	GBMNC1286_20_Hermetia_South_Africa_	C	Africa	0	0	0	1
Bold	SouthAfrica	GBMNC1353	GBMNC1353_20_Hermetia_South_Africa_	C	Africa	0	0	0	1
Bold	SouthAfrica	GBMNC1421	GBMNC1421_20_Hermetia_South_Africa_	C	Africa	0	0	0	1
Bold	SouthAfrica	GBMNC1422	GBMNC1422_20_Hermetia_South_Africa_	C	Africa	0	0	0	1
Bold	SouthAfrica	GBMNC1423	GBMNC1423_20_Hermetia_South_Africa_	C	Africa	0	0	0	1
Bold	SouthAfrica	GBMNC1424	GBMNC1424_20_Hermetia_South_Africa_	C	Africa	0	0	0	1
Bold	SouthAfrica	GBMNC1425	GBMNC1425_20_Hermetia_South_Africa_	C	Africa	0	0	0	1
Bold	SouthAfrica	GBMNC1426	GBMNC1426_20_Hermetia_South_Africa_	C	Africa	0	0	0	1
NCBI	SouthAfrica	LR792263	LR792263_South_Africa_Western_Cape_Cape_Town	C	Africa	0	0	0	1
NCBI	SouthAfrica	LR792264	LR792264_South_Africa_Western_Cape_Cape_Town	C	Africa	0	0	0	1
NCBI	SouthAfrica	LR792265	LR792265_South_Africa_KwaZulu_Natal_Durban	C	Africa	0	0	0	1
NCBI	SouthAfrica	LR792266	LR792266_South_Africa_KwaZulu_Natal_Durban	C	Africa	0	0	0	1
NCBI	SouthAfrica	LR812716	LR812716_South_Africa_Western_Cape_Cape_Town	C	Africa	0	0	0	1
NCBI	SouthAfrica	LR812717	LR812717_South_Africa_Western_Cape_Cape_Town	C	Africa	0	0	0	1
NCBI	SouthAfrica	LR812718	LR812718_South_Africa_KwaZulu_Natal_Durban	C	Africa	0	0	0	1
NCBI	SouthAfrica	LR812719	LR812719_South_Africa_KwaZulu_Natal_Durban	C	Africa	0	0	0	1
NCBI	SouthKorea	HQ541236	HQ541236_Korea	32	Asia	0	0	0	1
NCBI	SouthKorea	HQ541300	HQ541300_Korea	36	Asia	0	0	0	1
NCBI	SouthKorea	HQ541253	HQ541253_Korea	37	Asia	0	0	0	1
NCBI	SouthKorea	FJ794358	FJ794358_South_Korea_Buyeo	A	Asia	0	0	0	1
NCBI	SouthKorea	FJ794361	FJ794361_South_Korea_Buyeo	A	Asia	0	0	0	1
NCBI	SouthKorea	FJ794363	FJ794363_South_Korea_Buyeo	A	Asia	0	0	0	1
NCBI	SouthKorea	FJ794364	FJ794364_South_Korea_Buyeo	A	Asia	0	0	0	1
NCBI	SouthKorea	FJ794370	FJ794370_South_Korea_Yangyang	A	Asia	0	0	0	1
NCBI	SouthKorea	FJ794370	FJ794370_South_Korea_Yangyang	A	Asia	0	0	0	1
NCBI	SouthKorea	FJ794373	FJ794373_South_Korea_Yangyang	A	Asia	0	0	0	1
NCBI	SouthKorea	FJ794374	FJ794374_South_Korea_Yangyang	A	Asia	0	0	0	1
NCBI	SouthKorea	FJ794388	FJ794388_South_Korea_Jeju_Island	A	Asia	0	0	0	1
NCBI	SouthKorea	FJ794392	FJ794392_South_Korea_Jeju_Island	A	Asia	0	0	0	1
NCBI	SouthKorea	FJ794394	FJ794394_South_Korea_Jeju_Island	A	Asia	0	0	0	1
NCBI	SouthKorea	FJ794403	FJ794403_South_Korea_Suwon	A	Asia	0	0	0	1
NCBI	SouthKorea	FJ794404	FJ794404_South_Korea_Suwon	A	Asia	0	0	0	1
NCBI	SouthKorea	FJ794405	FJ794405_South_Korea_Suwon	A	Asia	0	0	0	1
NCBI	SouthKorea	FJ794406	FJ794406_South_Korea_Suwon	A	Asia	0	0	0	1
NCBI	SouthKorea	HQ541186	HQ541186_Korea	A	Asia	0	0	0	1
NCBI	SouthKorea	HQ541194	HQ541194_Korea	A	Asia	0	0	0	1
NCBI	SouthKorea	HQ541207	HQ541207_Korea	A	Asia	0	0	0	1
NCBI	SouthKorea	HQ541208	HQ541208_Korea	A	Asia	0	0	0	1
NCBI	SouthKorea	HQ541209	HQ541209_Korea	A	Asia	0	0	0	1
NCBI	SouthKorea	HQ541224	HQ541224_Korea	A	Asia	0	0	0	1
NCBI	SouthKorea	HQ541228	HQ541228_Korea	A	Asia	0	0	0	1
NCBI	SouthKorea	HQ541233	HQ541233_Korea	A	Asia	0	0	0	1
NCBI	SouthKorea	HQ541234	HQ541234_Korea	A	Asia	0	0	0	1
NCBI	SouthKorea	HQ541246	HQ541246_Korea	A	Asia	0	0	0	1
NCBI	SouthKorea	HQ541249	HQ541249_Korea	A	Asia	0	0	0	1
NCBI	SouthKorea	HQ541272	HQ541272_Korea	A	Asia	0	0	0	1
NCBI	SouthKorea	HQ541280	HQ541280_Korea	A	Asia	0	0	0	1
NCBI	SouthKorea	HQ541281	HQ541281_Korea	A	Asia	0	0	0	1
NCBI	SouthKorea	HQ541286	HQ541286_Korea	A	Asia	0	0	0	1
NCBI	SouthKorea	HQ541287	HQ541287_Korea	A	Asia	0	0	0	1
NCBI	SouthKorea	HQ541288	HQ541288_Korea	A	Asia	0	0	0	1
NCBI	SouthKorea	HQ541289	HQ541289_Korea	A	Asia	0	0	0	1
NCBI	SouthKorea	HQ541291	HQ541291_Korea	A	Asia	0	0	0	1
NCBI	SouthKorea	HQ541293	HQ541293_Korea	A	Asia	0	0	0	1
NCBI	SouthKorea	HQ541294	HQ541294_Korea	A	Asia	0	0	0	1
NCBI	SouthKorea	HQ541305	HQ541305_Korea	A	Asia	0	0	0	1
NCBI	SouthKorea	HQ541311	HQ541311_Korea	A	Asia	0	0	0	1
NCBI	SouthKorea	HQ541315	HQ541315_Korea	A	Asia	0	0	0	1
NCBI	SouthKorea	HQ541316	HQ541316_Korea	A	Asia	0	0	0	1
NCBI	SouthKorea	FJ794367	FJ794367_South_Korea_Yangyang	B	Asia	0	0	0	1
NCBI	SouthKorea	FJ794369	FJ794369_South_Korea_Yangyang	B	Asia	0	0	0	1
NCBI	SouthKorea	FJ794372	FJ794372_South_Korea_Yangyang	B	Asia	0	0	0	1
NCBI	SouthKorea	FJ794375	FJ794375_South_Korea_Bonghwa	B	Asia	0	0	0	1
NCBI	SouthKorea	FJ794377	FJ794377_South_Korea_Bonghwa	B	Asia	0	0	0	1
NCBI	SouthKorea	FJ794378	FJ794378_South_Korea_Bonghwa	B	Asia	0	0	0	1
NCBI	SouthKorea	FJ794379	FJ794379_South_Korea_Bonghwa	B	Asia	0	0	0	1
NCBI	SouthKorea	FJ794380	FJ794380_South_Korea_Bonghwa	B	Asia	0	0	0	1
NCBI	SouthKorea	FJ794381	FJ794381_South_Korea_Bonghwa	B	Asia	0	0	0	1
NCBI	SouthKorea	FJ794383	FJ794383_South_Korea_Bonghwa	B	Asia	0	0	0	1
NCBI	SouthKorea	FJ794384	FJ794384_South_Korea_Bonghwa	B	Asia	0	0	0	1
NCBI	SouthKorea	FJ794385	FJ794385_South_Korea_Jeju_Island	B	Asia	0	0	0	1
NCBI	SouthKorea	FJ794387	FJ794387_South_Korea_Jeju_Island	B	Asia	0	0	0	1
NCBI	SouthKorea	FJ794393	FJ794393_South_Korea_Jeju_Island	B	Asia	0	0	0	1
NCBI	SouthKorea	FJ794397	FJ794397_South_Korea_Suwon	B	Asia	0	0	0	1
NCBI	SouthKorea	FJ794398	FJ794398_South_Korea_Suwon	B	Asia	0	0	0	1
NCBI	SouthKorea	FJ794399	FJ794399_South_Korea_Suwon	B	Asia	0	0	0	1
NCBI	SouthKorea	FJ794407	FJ794407_South_Korea_Gurae	B	Asia	0	0	0	1
NCBI	SouthKorea	FJ794408	FJ794408_South_Korea_Gurae	B	Asia	0	0	0	1
NCBI	SouthKorea	FJ794409	FJ794409_South_Korea_Gurae	B	Asia	0	0	0	1
NCBI	SouthKorea	FJ794410	FJ794410_South_Korea_Gurae	B	Asia	0	0	0	1
NCBI	SouthKorea	FJ794411	FJ794411_South_Korea_Gurae	B	Asia	0	0	0	1
NCBI	SouthKorea	FJ794412	FJ794412_South_Korea_Gurae	B	Asia	0	0	0	1
NCBI	SouthKorea	FJ794413	FJ794413_South_Korea_Gurae	B	Asia	0	0	0	1
NCBI	SouthKorea	FJ794414	FJ794414_South_Korea_Gurae	B	Asia	0	0	0	1
NCBI	SouthKorea	FJ794415	FJ794415_South_Korea_Youngchun	B	Asia	0	0	0	1
NCBI	SouthKorea	FJ794416	FJ794416_South_Korea_Youngchun	B	Asia	0	0	0	1
NCBI	SouthKorea	FJ794417	FJ794417_South_Korea_Youngchun	B	Asia	0	0	0	1
NCBI	SouthKorea	FJ794418	FJ794418_South_Korea_Youngchun	B	Asia	0	0	0	1
NCBI	SouthKorea	FJ794419	FJ794419_South_Korea_Youngchun	B	Asia	0	0	0	1
NCBI	SouthKorea	FJ794420	FJ794420_South_Korea_Youngchun	B	Asia	0	0	0	1
NCBI	SouthKorea	FJ794421	FJ794421_South_Korea_Youngchun	B	Asia	0	0	0	1
NCBI	SouthKorea	HQ541184	HQ541184_Korea	B	Asia	0	0	0	1
NCBI	SouthKorea	HQ541185	HQ541185_Korea	B	Asia	0	0	0	1
NCBI	SouthKorea	HQ541188	HQ541188_Korea	B	Asia	0	0	0	1
NCBI	SouthKorea	HQ541192	HQ541192_Korea	B	Asia	0	0	0	1
NCBI	SouthKorea	HQ541193	HQ541193_Korea	B	Asia	0	0	0	1
NCBI	SouthKorea	HQ541195	HQ541195_Korea	B	Asia	0	0	0	1
NCBI	SouthKorea	HQ541196	HQ541196_Korea	B	Asia	0	0	0	1
NCBI	SouthKorea	HQ541197	HQ541197_Korea	B	Asia	0	0	0	1
NCBI	SouthKorea	HQ541198	HQ541198_Korea	B	Asia	0	0	0	1
NCBI	SouthKorea	HQ541199	HQ541199_Korea	B	Asia	0	0	0	1
NCBI	SouthKorea	HQ541200	HQ541200_Korea	B	Asia	0	0	0	1
NCBI	SouthKorea	HQ541201	HQ541201_Korea	B	Asia	0	0	0	1
NCBI	SouthKorea	HQ541203	HQ541203_Korea	B	Asia	0	0	0	1
NCBI	SouthKorea	HQ541204	HQ541204_Korea	B	Asia	0	0	0	1
NCBI	SouthKorea	HQ541205	HQ541205_Korea	B	Asia	0	0	0	1
NCBI	SouthKorea	HQ541211	HQ541211_Korea	B	Asia	0	0	0	1
NCBI	SouthKorea	HQ541214	HQ541214_Korea	B	Asia	0	0	0	1
NCBI	SouthKorea	HQ541215	HQ541215_Korea	B	Asia	0	0	0	1
NCBI	SouthKorea	HQ541216	HQ541216_Korea	B	Asia	0	0	0	1
NCBI	SouthKorea	HQ541217	HQ541217_Korea	B	Asia	0	0	0	1
NCBI	SouthKorea	HQ541218	HQ541218_Korea	B	Asia	0	0	0	1
NCBI	SouthKorea	HQ541219	HQ541219_Korea	B	Asia	0	0	0	1
NCBI	SouthKorea	HQ541220	HQ541220_Korea	B	Asia	0	0	0	1
NCBI	SouthKorea	HQ541221	HQ541221_Korea	B	Asia	0	0	0	1
NCBI	SouthKorea	HQ541222	HQ541222_Korea	B	Asia	0	0	0	1
NCBI	SouthKorea	HQ541223	HQ541223_Korea	B	Asia	0	0	0	1
NCBI	SouthKorea	HQ541225	HQ541225_Korea	B	Asia	0	0	0	1
NCBI	SouthKorea	HQ541226	HQ541226_Korea	B	Asia	0	0	0	1
NCBI	SouthKorea	HQ541227	HQ541227_Korea	B	Asia	0	0	0	1
NCBI	SouthKorea	HQ541229	HQ541229_Korea	B	Asia	0	0	0	1
NCBI	SouthKorea	HQ541230	HQ541230_Korea	B	Asia	0	0	0	1
NCBI	SouthKorea	HQ541231	HQ541231_Korea	B	Asia	0	0	0	1
NCBI	SouthKorea	HQ541232	HQ541232_Korea	B	Asia	0	0	0	1
NCBI	SouthKorea	HQ541237	HQ541237_Korea	B	Asia	0	0	0	1
NCBI	SouthKorea	HQ541239	HQ541239_Korea	B	Asia	0	0	0	1
NCBI	SouthKorea	HQ541240	HQ541240_Korea	B	Asia	0	0	0	1
NCBI	SouthKorea	HQ541241	HQ541241_Korea	B	Asia	0	0	0	1
NCBI	SouthKorea	HQ541242	HQ541242_Korea	B	Asia	0	0	0	1
NCBI	SouthKorea	HQ541243	HQ541243_Korea	B	Asia	0	0	0	1
NCBI	SouthKorea	HQ541244	HQ541244_Korea	B	Asia	0	0	0	1
NCBI	SouthKorea	HQ541248	HQ541248_Korea	B	Asia	0	0	0	1
NCBI	SouthKorea	HQ541250	HQ541250_Korea	B	Asia	0	0	0	1
NCBI	SouthKorea	HQ541251	HQ541251_Korea	B	Asia	0	0	0	1
NCBI	SouthKorea	HQ541252	HQ541252_Korea	B	Asia	0	0	0	1
NCBI	SouthKorea	HQ541254	HQ541254_Korea	B	Asia	0	0	0	1
NCBI	SouthKorea	HQ541255	HQ541255_Korea	B	Asia	0	0	0	1
NCBI	SouthKorea	HQ541256	HQ541256_Korea	B	Asia	0	0	0	1
NCBI	SouthKorea	HQ541257	HQ541257_Korea	B	Asia	0	0	0	1
NCBI	SouthKorea	HQ541258	HQ541258_Korea	B	Asia	0	0	0	1
NCBI	SouthKorea	HQ541259	HQ541259_Korea	B	Asia	0	0	0	1
NCBI	SouthKorea	HQ541260	HQ541260_Korea	B	Asia	0	0	0	1
NCBI	SouthKorea	HQ541261	HQ541261_Korea	B	Asia	0	0	0	1
NCBI	SouthKorea	HQ541262	HQ541262_Korea	B	Asia	0	0	0	1
NCBI	SouthKorea	HQ541263	HQ541263_Korea	B	Asia	0	0	0	1
NCBI	SouthKorea	HQ541264	HQ541264_Korea	B	Asia	0	0	0	1
NCBI	SouthKorea	HQ541265	HQ541265_Korea	B	Asia	0	0	0	1
NCBI	SouthKorea	HQ541266	HQ541266_Korea	B	Asia	0	0	0	1
NCBI	SouthKorea	HQ541267	HQ541267_Korea	B	Asia	0	0	0	1
NCBI	SouthKorea	HQ541269	HQ541269_Korea	B	Asia	0	0	0	1
NCBI	SouthKorea	HQ541270	HQ541270_Korea	B	Asia	0	0	0	1
NCBI	SouthKorea	HQ541271	HQ541271_Korea	B	Asia	0	0	0	1
NCBI	SouthKorea	HQ541275	HQ541275_Korea	B	Asia	0	0	0	1
NCBI	SouthKorea	HQ541278	HQ541278_Korea	B	Asia	0	0	0	1
NCBI	SouthKorea	HQ541279	HQ541279_Korea	B	Asia	0	0	0	1
NCBI	SouthKorea	HQ541282	HQ541282_Korea	B	Asia	0	0	0	1
NCBI	SouthKorea	HQ541284	HQ541284_Korea	B	Asia	0	0	0	1
NCBI	SouthKorea	HQ541285	HQ541285_Korea	B	Asia	0	0	0	1
NCBI	SouthKorea	HQ541290	HQ541290_Korea	B	Asia	0	0	0	1
NCBI	SouthKorea	HQ541292	HQ541292_Korea	B	Asia	0	0	0	1
NCBI	SouthKorea	HQ541295	HQ541295_Korea	B	Asia	0	0	0	1
NCBI	SouthKorea	HQ541296	HQ541296_Korea	B	Asia	0	0	0	1
NCBI	SouthKorea	HQ541297	HQ541297_Korea	B	Asia	0	0	0	1
NCBI	SouthKorea	HQ541298	HQ541298_Korea	B	Asia	0	0	0	1
NCBI	SouthKorea	HQ541299	HQ541299_Korea	B	Asia	0	0	0	1
NCBI	SouthKorea	HQ541301	HQ541301_Korea	B	Asia	0	0	0	1
NCBI	SouthKorea	HQ541302	HQ541302_Korea	B	Asia	0	0	0	1
NCBI	SouthKorea	HQ541303	HQ541303_Korea	B	Asia	0	0	0	1
NCBI	SouthKorea	HQ541304	HQ541304_Korea	B	Asia	0	0	0	1
NCBI	SouthKorea	HQ541306	HQ541306_Korea	B	Asia	0	0	0	1
NCBI	SouthKorea	HQ541307	HQ541307_Korea	B	Asia	0	0	0	1
NCBI	SouthKorea	HQ541308	HQ541308_Korea	B	Asia	0	0	0	1
NCBI	SouthKorea	HQ541309	HQ541309_Korea	B	Asia	0	0	0	1
NCBI	SouthKorea	HQ541310	HQ541310_Korea	B	Asia	0	0	0	1
NCBI	SouthKorea	HQ541312	HQ541312_Korea	B	Asia	0	0	0	1
NCBI	SouthKorea	HQ541313	HQ541313_Korea	B	Asia	0	0	0	1
NCBI	SouthKorea	HQ541314	HQ541314_Korea	B	Asia	0	0	0	1
NCBI	SouthKorea	HQ541319	HQ541319_Korea	B	Asia	0	0	0	1
NCBI	SouthKorea	HQ541321	HQ541321_Korea	B	Asia	0	0	0	1
NCBI	SouthKorea	FJ794355	FJ794355_South_Korea_Buyeo	E	Asia	0	0	0	1
NCBI	SouthKorea	FJ794356	FJ794356_South_Korea_Buyeo	E	Asia	0	0	0	1
NCBI	SouthKorea	FJ794357	FJ794357_South_Korea_Buyeo	E	Asia	0	0	0	1
NCBI	SouthKorea	FJ794359	FJ794359_South_Korea_Buyeo	E	Asia	0	0	0	1
NCBI	SouthKorea	FJ794360	FJ794360_South_Korea_Buyeo	E	Asia	0	0	0	1
NCBI	SouthKorea	FJ794362	FJ794362_South_Korea_Buyeo	E	Asia	0	0	0	1
NCBI	SouthKorea	FJ794365	FJ794365_South_Korea_Buyeo	E	Asia	0	0	0	1
NCBI	SouthKorea	FJ794366	FJ794366_South_Korea_Yangyang	E	Asia	0	0	0	1
NCBI	SouthKorea	FJ794368	FJ794368_South_Korea_Yangyang	E	Asia	0	0	0	1
NCBI	SouthKorea	FJ794371	FJ794371_South_Korea_Yangyang	E	Asia	0	0	0	1
NCBI	SouthKorea	FJ794376	FJ794376_South_Korea_Bonghwa	E	Asia	0	0	0	1
NCBI	SouthKorea	FJ794382	FJ794382_South_Korea_Bonghwa	E	Asia	0	0	0	1
NCBI	SouthKorea	FJ794386	FJ794386_South_Korea_Jeju_Island	E	Asia	0	0	0	1
NCBI	SouthKorea	FJ794389	FJ794389_South_Korea_Jeju_Island	E	Asia	0	0	0	1
NCBI	SouthKorea	FJ794390	FJ794390_South_Korea_Jeju_Island	E	Asia	0	0	0	1
NCBI	SouthKorea	FJ794391	FJ794391_South_Korea_Jeju_Island	E	Asia	0	0	0	1
NCBI	SouthKorea	FJ794395	FJ794395_South_Korea_Jeju_Island	E	Asia	0	0	0	1
NCBI	SouthKorea	FJ794396	FJ794396_South_Korea_Jeju_Island	E	Asia	0	0	0	1
NCBI	SouthKorea	FJ794400	FJ794400_South_Korea_Suwon	E	Asia	0	0	0	1
NCBI	SouthKorea	FJ794402	FJ794402_South_Korea_Suwon	E	Asia	0	0	0	1
NCBI	SouthKorea	FJ794422	FJ794422_South_Korea_Youngchun	E	Asia	0	0	0	1
NCBI	SouthKorea	HQ541187	HQ541187_Korea	E	Asia	0	0	0	1
NCBI	SouthKorea	HQ541189	HQ541189_Korea	E	Asia	0	0	0	1
NCBI	SouthKorea	HQ541190	HQ541190_Korea	E	Asia	0	0	0	1
NCBI	SouthKorea	HQ541191	HQ541191_Korea	E	Asia	0	0	0	1
NCBI	SouthKorea	HQ541202	HQ541202_Korea	E	Asia	0	0	0	1
NCBI	SouthKorea	HQ541206	HQ541206_Korea	E	Asia	0	0	0	1
NCBI	SouthKorea	HQ541210	HQ541210_Korea	E	Asia	0	0	0	1
NCBI	SouthKorea	HQ541212	HQ541212_Korea	E	Asia	0	0	0	1
NCBI	SouthKorea	HQ541213	HQ541213_Korea	E	Asia	0	0	0	1
NCBI	SouthKorea	HQ541235	HQ541235_Korea	E	Asia	0	0	0	1
NCBI	SouthKorea	HQ541238	HQ541238_Korea	E	Asia	0	0	0	1
NCBI	SouthKorea	HQ541245	HQ541245_Korea	E	Asia	0	0	0	1
NCBI	SouthKorea	HQ541247	HQ541247_Korea	E	Asia	0	0	0	1
NCBI	SouthKorea	HQ541268	HQ541268_Korea	E	Asia	0	0	0	1
NCBI	SouthKorea	HQ541273	HQ541273_Korea	E	Asia	0	0	0	1
NCBI	SouthKorea	HQ541274	HQ541274_Korea	E	Asia	0	0	0	1
NCBI	SouthKorea	HQ541276	HQ541276_Korea	E	Asia	0	0	0	1
NCBI	SouthKorea	HQ541277	HQ541277_Korea	E	Asia	0	0	0	1
NCBI	SouthKorea	HQ541283	HQ541283_Korea	E	Asia	0	0	0	1
NCBI	SouthKorea	HQ541317	HQ541317_Korea	E	Asia	0	0	0	1
NCBI	SouthKorea	HQ541318	HQ541318_Korea	E	Asia	0	0	0	1
NCBI	SouthKorea	HQ541320	HQ541320_Korea	E	Asia	0	0	0	1
NCBI	SouthKorea	FJ794401	FJ794401_South_Korea_Suwon	F	Asia	0	0	0	1
Bold	Spain	GBMNC1274	GBMNC1274_20_Hermetia_Spain_	C	Europe	0	0	0	1
Bold	Spain	GBMNC1274	GBMNC1274_20_Hermetia_Spain_	C	Europe	0	0	0	1
Bold	Spain	GBMNC1289	GBMNC1289_20_Hermetia_Spain_	C	Europe	0	0	0	1
NCBI	Spain	LR792260	LR792260_Spain_Alicante_Alicante	C	Europe	0	0	0	1
NCBI	Spain	LR812713	LR812713_Spain_Alicante_Alicante	C	Europe	0	0	0	1
Bold	Switzerland	GBMNC1323	GBMNC1323_20_Hermetia_Switzerland_	A	Europe	0	0	0	1
NCBI	Switzerland	LR792261	LR792261_Switzerland_Laufenburg_Frick	39	Europe	0	0	0	1
NCBI	Switzerland	LR812714	LR812714_Switzerland_Laufenburg_Frick	39	Europe	0	0	0	1
NCBI	Switzerland	LR778207	LR778207_Switzerland_Basel_region_Basel	A	Europe	0	0	0	1
NCBI	Switzerland	LR792262	LR792262_Switzerland_Laufenburg_Frick	F	Europe	0	0	0	1
NCBI	Switzerland	LR812715	LR812715_Switzerland_Laufenburg_Frick	F	Europe	0	0	0	1
	Taiwan	This study	JAFD129Tw	C	Asia	1	1		0		23.444897 120.503178
	Taiwan	This study	a4_CO1_Tw	A	Asia	1	0	1	0	46 Taiwan	23.444897 120.503178
	Taiwan	This study	JAMD206bTw1	A	Asia	1	0	1	0		23.444897 120.503178
	Taiwan	This study	a22_CO1_Tw	C	Asia	1	1		0	7 Taiwan	23.444897 120.503178
	Taiwan	This study	a8_CO1_Tw	C	Asia	1	1		0	18 Taiwan	23.444897 120.503178
	Taiwan	This study	a9_CO1_Tw	C	Asia	1	1		0	22 Taiwan	23.444897 120.503178
Bold	Thailand	GBMNC1416	GBMNC1416_20_Hermetia_Thailand_	33	Asia	0	0	0	1
Bold	Thailand	GBMNC1418	GBMNC1418_20_Hermetia_Thailand_	33	Asia	0	0	0	1
Bold	Thailand	GBMNC1419	GBMNC1419_20_Hermetia_Thailand_	33	Asia	0	0	0	1
Bold	Thailand	GBMNC1420	GBMNC1420_20_Hermetia_Thailand_	33	Asia	0	0	0	1
Bold	Thailand	GBMNC1360	GBMNC1360_20_Hermetia_Thailand_	E	Asia	0	0	0	1
Bold	Thailand	GBMNC1361	GBMNC1361_20_Hermetia_Thailand_	E	Asia	0	0	0	1
Bold	Thailand	GBMNC1362	GBMNC1362_20_Hermetia_Thailand_	E	Asia	0	0	0	1
Bold	Thailand	GBMNC1390	GBMNC1390_20_Hermetia_Thailand_	E	Asia	0	0	0	1
NCBI	Thailand	LR778162	LR778162_Thailand	23	Asia	0	0	0	1
NCBI	Thailand	LR792242	LR792242_Thailand_Surat_Thani_Khlong_Sok	23	Asia	0	0	0	1
NCBI	Thailand	LR778161	LR778161_Thailand	E	Asia	0	0	0	1
Bold	Uganda	GBMNC1397	GBMNC1397_20_Hermetia_Uganda_	F	Africa	0	0	0	1
Bold	Uganda	GBMNC1398	GBMNC1398_20_Hermetia_Uganda_	F	Africa	0	0	0	1
Bold	Uganda	GBMNC1399	GBMNC1399_20_Hermetia_Uganda_	F	Africa	0	0	0	1
Bold	Uganda	GBMNC1400	GBMNC1400_20_Hermetia_Uganda_	F	Africa	0	0	0	1
Bold	Uganda	GBMNC1401	GBMNC1401_20_Hermetia_Uganda_	F	Africa	0	0	0	1
Bold	Uganda	GBMNC1402	GBMNC1402_20_Hermetia_Uganda_	F	Africa	0	0	0	1
NCBI	UnitedKingdom	PRJEB37575	Cambridge_UK_CO1	C	Europe	0	0	0	1	2 United Kingdom
Bold	USA	GBMNC1311	GBMNC1311_20_Hermetia_United_States_	24	NorthAmerica	0	0	0	1
Bold	USA	GBMNC1351	GBMNC1351_20_Hermetia_United_States_	38	NorthAmerica	0	0	0	1
Bold	USA	GBMNC1377	GBMNC1377_20_Hermetia_United_States_	38	NorthAmerica	0	0	0	1
Bold	USA	GBMNC1387	GBMNC1387_20_Hermetia_United_States_	38	NorthAmerica	0	0	0	1
Bold	USA	NBINS789	NBINS789_16_Hermetia_United_States_California	38	NorthAmerica	0	0	0	1
Bold	USA	NBINS965	NBINS965_17_Hermetia_United_States_California	38	NorthAmerica	0	0	0	1
Bold	USA	GBMNC1352	GBMNC1352_20_Hermetia_United_States_	41	NorthAmerica	0	0	0	1
Bold	USA	GBMNC1374	GBMNC1374_20_Hermetia_United_States_	41	NorthAmerica	0	0	0	1
Bold	USA	GBMNC1382	GBMNC1382_20_Hermetia_United_States_	41	NorthAmerica	0	0	0	1
Bold	USA	GBMNC1383	GBMNC1383_20_Hermetia_United_States_	41	NorthAmerica	0	0	0	1
Bold	USA	GBMNC1384	GBMNC1384_20_Hermetia_United_States_	41	NorthAmerica	0	0	0	1
Bold	USA	GBMNC1385	GBMNC1385_20_Hermetia_United_States_	41	NorthAmerica	0	0	0	1
Bold	USA	GBMNC1386	GBMNC1386_20_Hermetia_United_States_	41	NorthAmerica	0	0	0	1
Bold	USA	USDIP376	USDIP376_09_Hermetia_United_States_Texas	41	NorthAmerica	0	0	0	1
Bold	USA	GBMNC1375	GBMNC1375_20_Hermetia_United_States_	42	NorthAmerica	0	0	0	1
Bold	USA	GBMNC1403	GBMNC1403_20_Hermetia_United_States_	A	NorthAmerica	0	0	0	1
Bold	USA	GBMNC1404	GBMNC1404_20_Hermetia_United_States_	A	NorthAmerica	0	0	0	1
Bold	USA	GBMNC1405	GBMNC1405_20_Hermetia_United_States_	A	NorthAmerica	0	0	0	1
Bold	USA	GBMNC1406	GBMNC1406_20_Hermetia_United_States_	A	NorthAmerica	0	0	0	1
Bold	USA	BBDIT097	BBDIT097_11_Hermetia_United_States_Florida	C	NorthAmerica	0	0	0	1
Bold	USA	GBMNC1282	GBMNC1282_20_Hermetia_United_States_	C	NorthAmerica	0	0	0	1
Bold	USA	GBMNC1376	GBMNC1376_20_Hermetia_United_States_	C	NorthAmerica	0	0	0	1
Bold	USA	GBMNC1391	GBMNC1391_20_Hermetia_United_States_	C	NorthAmerica	0	0	0	1
Bold	USA	GBMNC1392	GBMNC1392_20_Hermetia_United_States_	C	NorthAmerica	0	0	0	1
Bold	USA	GBMNC1393	GBMNC1393_20_Hermetia_United_States_	C	NorthAmerica	0	0	0	1
Bold	USA	GBMNC1394	GBMNC1394_20_Hermetia_United_States_	C	NorthAmerica	0	0	0	1
Bold	USA	GBMNC1395	GBMNC1395_20_Hermetia_United_States_	C	NorthAmerica	0	0	0	1
Bold	USA	GBMNC1396	GBMNC1396_20_Hermetia_United_States_	C	NorthAmerica	0	0	0	1
Bold	USA	GBMNC1407	GBMNC1407_20_Hermetia_United_States_	C	NorthAmerica	0	0	0	1
Bold	USA	GBMNC1408	GBMNC1408_20_Hermetia_United_States_	C	NorthAmerica	0	0	0	1
Bold	USA	GBMNC1409	GBMNC1409_20_Hermetia_United_States_	C	NorthAmerica	0	0	0	1
Bold	USA	GBMNC1410	GBMNC1410_20_Hermetia_United_States_	C	NorthAmerica	0	0	0	1
Bold	USA	OUDP145	OUDP145_09_Hermetia_United_States_Oklahoma	C	NorthAmerica	0	0	0	1
Bold	USA	GBMNC1313	GBMNC1313_20_Hermetia_United_States_	E	NorthAmerica	0	0	0	1
NCBI	USA	LR792228	LR792228_USA_Florida_Panama_City	24	NorthAmerica	0	0	0	1
NCBI	USA	HM433911	HM433911_USA	41	NorthAmerica	0	0	0	1
NCBI	USA	LR792229	LR792229_USA_North_Carolina_Durham	41	NorthAmerica	0	0	0	1
NCBI	USA	PRJNA268391	Berkley_female_CO1	C	NorthAmerica	0	0	0	1	4 United States
NCBI	USA	PRJNA268391	Berkley_male_CO1	C	NorthAmerica	0	0	0	1	3 United States
NCBI	USA	LR792267	LR792267_USA_Texas_College_Station	C	NorthAmerica	0	0	0	1
NCBI	USA	LR812720	LR812720_USA_Texas_College_Station	C	NorthAmerica	0	0	0	1
NCBI	Venezuela	LR778210	LR778210_Venezuela_Aragua_state_unknown	25	SouthAmerica	0	0	0	1
NCBI	Venezuela	LR778211	LR778211_Venezuela_San_Antonio_de_Los_Altos_unknown	26	SouthAmerica	0	0	0	1
NCBI	Venezuela	LR778209	LR778209_Venezuela_Yaracuy_state_San_Felipe	27	SouthAmerica	0	0	0	1
NCBI	Viet	LR792224	LR792224_Viet_Nam_Thua_Thien_Hue_Bach_Ma_NP	A	Asia	0	0	0	1
Bold	Vietnam	GBMNC1363	GBMNC1363_20_Hermetia_Vietnam_	C	Asia	0	0	0	1
Bold	Zambia	GBMNC1345	GBMNC1345_20_Hermetia_Zambia_	A	Africa	0	0	0	1
NCBI	Zambia	LR778156	LR778156_Zambia	A	Africa	0	0	0	1
						114	23	91	563
Name on figure	Access number
1 China	NC035232
2 United Kingdom	PRJEB37575
3 United States	SAMN01999157
4 United States	SAMN01999156
5 Kenya	ERS11394303
6 Kenya	ERS11394301
7 Taiwan	ERS11394300
8 F - Beaufort En Vallée
9 Ghana	ERS11394282
10 F - Beaufort En Vallée
11 F - Angoulême	ERS11394290
12 Ghana	ERS11394299
13 Ghana	ERS11394283
14 Kenya	ERS11394304
15 Kenya	ERS11394302
16 F - Avignon	ERS11394288
17 Ghana	ERS11394281
18 Taiwan	ERS11394286
19 Kenya	ERS11394285
20 Ghana	ERS11394298
21 Ghana	ERS11394297
22 Taiwan	ERS11394287
23 F - La Rochelle	ERS11394333
24 F - Paris	ERS11394332
25 F - La Rochelle	ERS11394331
26 F - St Marcellin En Forez	ERS11394329
27 F - Lyon	ERS11394307
28 F - Champagne au Mont D’Or	ERS11394306
29 F - Lormont	ERS11394330
30 F - Blois	ERS11394326
31 F - Blois	ERS11394328
32 F - Blois	ERS11394325
33 F - Valloire Sur Cisse	ERS11394324
34 F - Poitiers	ERS11394322
35 F - Poitiers	ERS11394321
36 F - Poitiers	ERS11394319
37 F - Paris	ERS11394317
38 F - La Force	ERS11394313
39 F - Lormont	ERS11394312
40 F - Montpelliers	ERS11394308
41 F - Périgueux	ERS11394305
42 F - Trescleoux	ERS11394291
43 F - Poitiers	ERS11394320
44 F - St Georges Les Baillargeaux	ERS11394314
45 F - Lormont	ERS11394311
46 Taiwan	ERS11394284
47 F - Blois	ERS11394327
48 F - Nogent Sur Marne	ERS11394315
49 French Guiana	ERS11394295
50 French Guiana	ERS11394294
51 F - La Rochelle	ERS11394318
52 F - Dieulefit	ERS11394292
53 French Guiana	ERS11394296
54 F - Vincennes	ERS11394316
55 F - Angoulême	ERS11394289
56 F - Colomiers	ERS11394323
57 Mexico	ERS11394293
58Not BSF - F - Bayonne	ERS11394334
59 Not BSF - F - Bayonne	ERS11394310
60 Not BSF - F - Bayonne	ERS11394309
